# Supplementary material for: Characterization of the In Vitro and In Vivo Efficacy of Baloxavir Marboxil against H5 Highly Pathogenic Avian Influenza Virus Infection
Source: Viruses. 2022 Jan 8;14(1):111. doi: 10.3390/v14010111 (PMC8777714; doi:10.3390/v14010111)
Supplement: Supplementary file 1 [file viruses-14-00111-s001.zip]

Archive with 1 entries (1 files):
- viruses-1551789-supplementary.pdf
